# Supplementary material for: Impacts of Cigarette Smoking Status on Metabolomic and Gut Microbiota Profile in Male Patients With Coronary Artery Disease: A Multi-Omics Study
Source: Front Cardiovasc Med. 2021 Oct 28;8:766739. doi: 10.3389/fcvm.2021.766739 (PMC8581230; doi:10.3389/fcvm.2021.766739)
Supplement: Supplementary file 7 [file Table_1.XLSX]

## Sheet: TableS1
Table S1. Association between smoking status and prognosis of ACS patients (Binary logistic regression analysis)
	Reoccurrence of nonfatal ACS				Readmission due to cardiac causes
	OR	Low 95% CI	High 95% CI	p value	OR	Low 95% CI	High 95% CI	p value
Smoker Group (Former vs. Never)	6.01332	0.651112	55.5358	0.113725	4.61163	0.861712	24.6801	0.0740895
Smoker Group (Current vs. Never)	10.8547	1.23558	95.3601	0.0314953	7.18105	1.41077	36.5528	0.0175753
Age	1.01568	0.959738	1.07487	0.590476	1.02125	0.970316	1.07486	0.420488
OMI (Reference: no OMI history)	0.686533	0.121198	3.88892	0.670797	1.27717	0.325678	5.00854	0.725662
T2DM (Reference: no T2DM)	1.58589	0.211115	11.9132	0.653995	0.738714	0.120928	4.51261	0.742922
OAD (Reference: no OAD)	0.352467	0.0361901	3.43278	0.369221	0.492269	0.0573473	4.22563	0.518204
HTN (Reference: no HTN)	1.08327	0.112147	10.4636	0.944894	1.49168	0.219545	10.1351	0.682499
HTNdrug (Reference: no HTNdrug)	1.38271	0.163023	11.7277	0.766409	1.28496	0.207898	7.94201	0.787316
FLD (Reference: no FLD)	1.05801	0.21293	5.25709	0.945035	1.21588	0.294005	5.02837	0.787263
OMI = old myocardial infarction, T2DM = type 2 diabetes, OAD = Oral anti-diabetic drugs, HTN = hypertension, FLD = fatty liver disease

## Sheet: TableS2
Table S2. Smoking related differential OTUs
	ID	Genus	Species	log2FC	log2CPM	p Value	FDR	level	MeanA	MeanB
Current vs Never	OTU_397	Bifidobacterium	Bifidobacterium_faecale	-5.114	14.43	3.87e-08	5.23e-06	Depleted	0.153	1.551
	OTU_152	Bacteroides	Bacteroides_nordii	-3.931	11.3	5.33e-07	3.59e-05	Depleted	0.046	0.384
	OTU_51	Streptococcus	Streptococcus_vestibularis	-2.563	11.926	1.54e-05	0.000693765	Depleted	0.12	0.487
	OTU_102	Lactobacillus	Lactobacillus_johnsonii	-4.658	7.804	3.4e-05	0.00114915	Depleted	0.001	0.034
	OTU_13	Bifidobacterium	Bifidobacterium_catenulatum	-2.817	13.824	4.48e-05	0.00120976	Depleted	0.525	1.315
	OTU_27	Fusicatenibacter	Fusicatenibacter_saccharivorans	-1.683	12.836	8.24e-05	0.00168026	Depleted	0.471	0.717
	OTU_19	Enterococcus	Enterococcus_faecium	6.899	15.323	8.71e-05	0.00168026	Enriched	0.341	0.058
	OTU_12	Bifidobacterium	Bifidobacterium_longum_subsp._longum	3.645	17.041	0.000202782	0.00342195	Enriched	1.641	1.01
	OTU_37	Collinsella	Collinsella_aerofaciens	-2.037	13.071	0.000288092	0.00432138	Depleted	0.48	0.824
	OTU_75	Unassigned	Ruthenibacterium_lactatiformans	-1.672	10.369	0.00119391	0.0161178	Depleted	0.082	0.178
	OTU_78	Veillonella	Veillonella_dispar	-2.363	12.495	0.0018048	0.0221498	Depleted	0.121	0.724
	OTU_99	Ruminococcus	Ruminococcus_bromii	4.619	9.819	0.00294615	0.0331442	Enriched	0.128	0.004
	OTU_52	Megasphaera	Megasphaera_elsdenii	-3.634	14.492	0.00349231	0.0337787	Depleted	0.51	1.491
	OTU_17	Unassigned	Uncultured clone 218002-1-48	1.579	13.577	0.00350298	0.0337787	Enriched	1.298	0.478
	OTU_98	Haemophilus	Haemophilus_parainfluenzae	3.057	13.996	0.00506304	0.0455674	Enriched	0.171	0.2
Current vs Former	OTU_19	Enterococcus	Enterococcus_faecium	10.582	15.28	4.3e-07	5.81e-05	Enriched	0.341	0.004
	OTU_29	Akkermansia	Akkermansia_muciniphila	-3.829	13.739	5e-06	0.000337369	Depleted	0.222	1.075
	OTU_102	Lactobacillus	Lactobacillus_johnsonii	-10.737	13.241	4.61e-05	0.00207437	Depleted	0.001	0.751
	OTU_12	Bifidobacterium	Bifidobacterium_longum_subsp._longum	4.007	16.982	6.45e-05	0.00217687	Enriched	1.641	0.667
	OTU_32	Klebsiella	Unassigned	4.281	16.299	8.6e-05	0.00232197	Enriched	1.157	0.54
	OTU_397	Bifidobacterium	Bifidobacterium_faecale	-2.77	12.112	0.000491505	0.00974843	Depleted	0.153	0.703
	OTU_568	Bacteroides	Bacteroides_fragilis	-5.388	12.172	0.000505474	0.00974843	Depleted	0.02	0.415
	OTU_122	Desulfovibrio	Desulfovibrio_piger	8.191	10.494	0.000711679	0.0120096	Enriched	0.234	0
	OTU_78	Veillonella	Veillonella_dispar	-2.822	12.58	0.000827298	0.0124095	Depleted	0.121	0.372
	OTU_98	Haemophilus	Haemophilus_parainfluenzae	3.642	13.911	0.00179336	0.0242104	Enriched	0.171	0.122
	OTU_68	Unassigned	Unassigned	-2.958	11.629	0.00291338	0.03369	Depleted	0.105	0.581
	OTU_172	Bacteroides	Bacteroides_xylanisolvens	-1.451	13.706	0.00299467	0.03369	Depleted	0.874	1.483
	OTU_324	Clostridium_XlVa	Unassigned	-1.138	10.959	0.00329256	0.034192	Depleted	0.128	0.211
	OTU_51	Streptococcus	Streptococcus_vestibularis	-1.664	10.917	0.00450743	0.0434645	Depleted	0.12	0.213
Former vs Never	OTU_122	Desulfovibrio	Desulfovibrio_piger	-6.406	8.628	1.25e-05	0.00168152	Depleted	0	0.083
	OTU_19	Enterococcus	Enterococcus_faecium	-3.924	8.645	9.5e-05	0.00641294	Depleted	0.004	0.058
	OTU_152	Bacteroides	Bacteroides_nordii	-3.766	11.885	0.00014961	0.00673244	Depleted	0.05	0.384
	OTU_7	Bacteroides	Bacteroides_stercoris	2.418	14.623	0.000328927	0.0111013	Enriched	4.352	0.923
	OTU_586	Prevotella	Prevotella_copri	-10.893	12.934	0.000828473	0.0223688	Depleted	0	0.9
	OTU_46	Ruminococcus	Unassigned	2.385	11.913	0.00107444	0.024175	Enriched	0.752	0.14
	OTU_168	Prevotella	Prevotella_copri	6.642	12.605	0.00169811	0.0327493	Enriched	0.392	0.009
	OTU_397	Bifidobacterium	Bifidobacterium_faecale	-2.975	14.744	0.0020751	0.0350172	Depleted	0.703	1.551
	OTU_99	Ruminococcus	Ruminococcus_bromii	6.113	10.65	0.00254232	0.0365339	Enriched	0.359	0.004
	OTU_32	Klebsiella	Unassigned	-2.781	14.476	0.00270622	0.0365339	Depleted	0.54	2.564

## Sheet: TableS3
Table S3. Information and classification of differential metabolic features related to smoking status
ID	p.value (Current vs. Never, Wilcoxon rank-sum test)	p.value (Former vs. Never, Wilcoxon rank-sum test)	VIP value (PLS-DA)	m/z	Database ID	Possible compound	Class	Subclass	log2(FC)	Trend in Current smokers
PLP4131	1.4e-05	0.10731	3.09243	1.24_400.3423m/z	HMDB0000222	Palmitoylcarnitine	Fatty Acyls	Fatty acid esters	-0.48984	DOWN
PLP4438	4.16e-05	0.020214	2.89895	1.76_428.3736m/z	HMDB0000848	Stearoylcarnitine	Fatty Acyls	Fatty acid esters	-0.44472	DOWN
PP5984	6.37e-05	0.016236	2.83059	11.17_312.3250m/z	HMDB0035654	Phytal	Prenol lipids	Diterpenoids	-0.16061	DOWN
PLP4079	0.00010698	0.41907	2.80714	1.06_424.3422m/z	HMDB0006461	Linoelaidylcarnitine	Not classified		-0.52606	DOWN
PLP4583	0.00022335	0.84253	2.67435	1.32_426.3574m/z	HMDB0005065	Oleoylcarnitine	Fatty Acyls	Fatty acid esters	-0.50263	DOWN
LPN2489	0.0026545	0.31815	2.62666	12.83_944.6773m/z	HMDB0114700	PE-NMe2(13D5/13D5)	Glycerophospholipids	Glycerophosphoethanolamines	-0.89347	DOWN
LPN3451	0.0083765	0.61547	2.56339	0.49_266.0165m/z	HMDB0006211	5'-Phosphoribosyl-N-formylglycinamidine	Organooxygen compounds	Carbohydrates and carbohydrate conjugates	-0.77688	DOWN
NP1132	1.95e-05	0.11826	2.53731	0.67_206.8538m/z	CSID14235	calcium silicate			1.533	UP
PLP4221	0.00049291	0.1069	2.48449	0.94_372.3096m/z	HMDB0005066	Tetradecanoylcarnitine	Fatty Acyls	Fatty acid esters	-0.95864	DOWN
LPN3069	0.02121	0.51633	2.42296	0.87_449.2537m/z	HMDB0000447	7a,12a-Dihydroxy-3-oxo-4-cholenoic acid	Steroids and steroid derivatives	Bile acids, alcohols and derivatives	0.3952	UP
PLP2588	0.017837	0.98085	2.38046	15.20_688.6010m/z	HMDB0006731	CE(20:5(5Z,8Z,11Z,14Z,17Z))	Steroids and steroid derivatives	Steroid esters	0.21454	UP
LPN4616	0.046645	0.051005	2.33796	1.19_347.2579m/z	HMDB0030482	Cardanolmonoene	Phenols	1-hydroxy-4-unsubstituted benzenoids	-1.4709	DOWN
PP6295	0.006795	0.00493	2.33277	10.95_483.3082m/z	HMDB0005770	Tuftsin	Carboxylic acids and derivatives	Amino acids, peptides, and analogues	-0.22773	DOWN
PP11117	0.0014023	0.98491	2.31838	0.68_85.0283m/z	HMDB0000005	2-Ketobutyric acid	Keto acids and derivatives	Short-chain keto acids and derivatives	-0.26651	DOWN
PP11038	0.0013099	0.97495	2.31085	0.68_204.1228m/z	HMDB0000201	L-Acetylcarnitine	Fatty Acyls	Fatty acid esters	-0.34466	DOWN
PP8242	0.0077917	0.22076	2.29188	2.43_377.1433m/z	HMDB0000244	Riboflavin	Pteridines and derivatives	Alloxazines and isoalloxazines	-0.35892	DOWN
LPN883	0.024495	0.5514	2.28039	0.49_472.1016n	HMDB0038363	(-)-Epigallocatechin 3-(3-methyl-gallate)	Flavonoids	Flavans	-0.9701	DOWN
PP11597	0.0031835	0.073913	2.2788	6.19_307.1713m/z	HMDB0000073	Dopamine	Phenols	Benzenediols	0.73712	UP
PP11820	0.0062347	0.54117	2.2617	5.49_225.1952m/z	HMDB0030290	Cuscohygrine	Not Available	Not Available	-1.6271	DOWN
PP8064	0.012034	0.6359	2.26011	2.31_121.0439m/z	HMDB0000042	Acetic acid	Carboxylic acids and derivatives	Carboxylic acids	0.17739	UP
PP11121	0.004167	0.68208	2.25554	0.68_178.0860m/z	HMDB0001855	5-Hydroxytryptophol	Indoles and derivatives	Hydroxyindoles	0.46224	UP
PP11219	0.0021166	0.0055975	2.24466	0.63_233.1233m/z	HMDB0034276	L,L-Cyclo(leucylprolyl)	Carboxylic acids and derivatives	Amino acids, peptides, and analogues	-0.30927	DOWN
PLP4295	0.0022947	0.69578	2.24289	1.00_398.3265m/z	HMDB0006317	trans-Hexadec-2-enoyl carnitine	Fatty Acyls	Fatty acid esters	-0.6746	DOWN
PLP379	0.011484	0.47313	2.22937	14.64_811.6910n	HMDB0000140	Glucosylceramide	Sphingolipids	Glycosphingolipids	0.42403	UP
PP6515	0.0038842	0.1866	2.17557	9.73_336.2881m/z	HMDB0036740	(2E,5E,12Z,15Z)-1-Hydroxy-2,5,12,15-heneicosatetraen-4-one	Fatty Acyls	Fatty alcohols	-1.7345	DOWN
LPN4538	0.012117	0.01394	2.16077	1.70_271.2268m/z	HMDB0031078	Pentadecanal	Fatty Acyls	Fatty aldehydes	-0.48416	DOWN
LPN4597	0.016962	0.0014388	2.15732	1.15_676.3060m/z	HMDB0002472	(3a,5b,7a,12a)-24-[(carboxymethyl)amino]-1,12-dihydroxy-24-oxocholan-3-yl-b-D-Glucopyranosiduronic acid	Organonitrogen compounds	Oximes	-0.20615	DOWN
LPN4423	0.010852	7.5871e-05	2.15015	1.45_436.2825m/z	HMDB0011152	LysoPE(P-16:0/0:0)	Glycerophospholipids	Glycerophosphoethanolamines	-0.4128	DOWN
PP11553	0.0048099	0.15962	2.14855	6.20_346.2209m/z	HMDB0034579	8-O-Methyloblongine	Isoquinolines and derivatives	Benzylisoquinolines	0.69479	UP
PLP2762	0.010447	0.38457	2.14784	13.99_785.6686m/z	HMDB0042115	TG(14:0/15:0/18:4(6Z,9Z,12Z,15Z))	Glycerolipids	Triradylcglycerols	0.6963	UP
PP7591	0.0068329	0.051467	2.14184	10.01_429.2600m/z	HMDB0000391	7-Ketodeoxycholic acid	Steroids and steroid derivatives	Bile acids, alcohols and derivatives	-0.39576	DOWN
LPN4890	0.0089953	0.1004	2.12409	2.08_405.2638m/z	HMDB0013192	3a,7b,21-Trihydroxy-5b-cholanoic acid	Steroids and steroid derivatives	Androstane steroids	-0.75958	DOWN
PP9475	0.0030061	0.66308	2.124	2.84_304.2098m/z	CSID22918582	N-[(2E)-1-Methyl-2-pyrrolidinylidene]-N'-phenyl-4-morpholinecarboximidamide			-0.46617	DOWN
LPN3085	0.018927	0.55683	2.12319	0.95_311.2205m/z	HMDB0004362	4-Hydroxynonenal	Fatty Acyls	Fatty alcohols	-0.43379	DOWN
PP13784	0.0058274	0.32557	2.12079	5.08_430.3138m/z	HMDB0000712	Hexadecanedioic acid mono-L-carnitine ester	Fatty Acyls	Fatty acid esters	1.0364	UP
PP1129	0.0065845	0.20065	2.12043	7.00_472.2414n	HMDB0035890	Lucidenic acid K	Prenol lipids	Triterpenoids	0.47993	UP
LPN2822	0.028478	0.48401	2.11338	0.63_498.9308m/z	HMDB0059586	Perfluorooctanesulfonic acid	Alkyl halides	Alkyl fluorides	-1.054	DOWN
PLP1066	0.011294	0.097165	2.11246	8.42_820.5863m/z	HMDB0009041	PE(18:1(11Z)/22:2(13Z,16Z))	Glycerophospholipids	Glycerophosphoethanolamines	-0.33613	DOWN
PP171	0.0064364	0.41435	2.11038	6.27_300.1564n	HMDB0142434	4-[(1E)-1,2-diphenylbut-1-en-1-yl]phenol	Stilbenes	Not Available	0.4694	UP
LPN3526	0.030484	0.047399	2.10911	0.51_370.0770m/z	HMDB0059997	Dihyroxy-1H-indole glucuronide I	Organooxygen compounds	Carbohydrates and carbohydrate conjugates	1.1779	UP
PP4497	0.0072133	0.35154	2.09034	8.13_246.0058m/z	62648	Ammonium peroxydisulfate			-0.2245	DOWN
PP11652	0.0073212	0.33557	2.0803	6.27_323.3277m/z	HMDB0000944	Behenic acid	Fatty Acyls	Fatty acids and conjugates	0.74246	UP
PP668	0.0039752	0.61802	2.0802	0.68_230.1249n	HMDB0028876	Hydroxyprolyl-Valine	Carboxylic acids and derivatives	Amino acids, peptides, and analogues	-0.22981	DOWN
LPN4453	0.029428	0.034183	2.07607	1.43_554.3462m/z	HMDB0012108	LysoPC(17:0/0:0)	Glycerophospholipids	Glycerophosphocholines	-0.25258	DOWN
LPN4591	0.034376	0.0058255	2.07551	1.22_480.3090m/z	HMDB0010381	LysoPC(15:0/0:0)	Glycerophospholipids	Glycerophosphocholines	-0.16433	DOWN
PLP1259	0.0099472	0.0020972	2.06698	6.16_792.5557m/z	HMDB0007947	PC(15:0/20:3(5Z,8Z,11Z))	Glycerophospholipids	Glycerophosphocholines	-0.41744	DOWN
PP5343	0.0049351	0.14427	2.05422	10.61_677.3350m/z	168870	Hydergine			0.34965	UP
PP11600	0.0084326	0.40356	2.05325	6.20_339.1196m/z	HMDB0015264	Pioglitazone	Phenol ethers	Not Available	0.54561	UP
PP12165	0.010989	0.84526	2.04404	7.00_257.2251m/z	HMDB0005935	Androstenol	Steroids and steroid derivatives	Androstane steroids	0.40653	UP
PP7941	0.0080521	0.1729	2.03603	2.32_203.0210m/z	HMDB0012236	Imidazole acetol-phosphate	Organic phosphoric acids and derivatives	Phosphate esters	0.16889	UP
PP11555	0.0090502	0.41919	2.03431	6.20_178.0424m/z	23285	3-Chloro-N,N-dimethylaniline			0.33233	UP
PP7602	0.01013	0.26053	2.0259	10.01_445.2343m/z	HMDB0032705	Isopropyl beta-D-glucoside	Organooxygen compounds	Carbohydrates and carbohydrate conjugates	-0.64497	DOWN
PP11606	0.0087812	0.29485	2.02578	6.27_326.1538m/z	HMDB0013328	Pimelylcarnitine	Fatty Acyls	Fatty acid esters	0.54239	UP
PP9806	0.0088324	0.26353	2.02463	0.54_485.0232m/z	HMDB0000998	dCTP	Pyrimidine nucleotides	Pyrimidine deoxyribonucleotides	-0.29496	DOWN
PP4439	0.023858	0.49733	2.02299	8.58_291.1918m/z	HMDB0029852	Methylgingerol	Benzene and substituted derivatives	Methoxybenzenes	-0.063391	DOWN
PLP424	0.019168	0.25224	2.02181	7.45_831.5771n	HMDB0008090	PC(18:1(11Z)/22:6(4Z,7Z,10Z,13Z,16Z,19Z))	Glycerophospholipids	Glycerophosphocholines	-0.29998	DOWN
LPN707	0.020501	0.14943	2.01626	6.00_805.5626n	HMDB0007991	PC(16:0/22:6(4Z,7Z,10Z,13Z,16Z,19Z))	Glycerophospholipids	Glycerophosphocholines	-0.22456	DOWN
PP3480	0.0055725	0.063688	2.01384	7.77_368.2568m/z	HMDB0013649	Eicosapentaenoyl Ethanolamide	Organonitrogen compounds	Amines	-0.92862	DOWN
LPN4452	0.033317	0.011909	2.00544	1.43_494.3246m/z	HMDB0010382	LysoPC(16:0/0:0)	Glycerophospholipids	Glycerophosphocholines	-0.34626	DOWN
PP11563	0.010355	0.39549	2.00428	6.20_385.1160m/z	HMDB0028684	Alanylcysteine	Carboxylic acids and derivatives	Amino acids, peptides, and analogues	0.7193	UP
PP4039	0.010176	0.0090528	2.00424	7.62_289.1349m/z	HMDB0030308	O-Isopentenylhalfordinol	Azoles	Oxazoles	0.13751	UP
LPN4565	0.037928	0.035149	2.00337	1.22_623.3427m/z	HMDB0031976	Methyl (9Z)-10'-oxo-6,10'-diapo-6-carotenoate	Fatty Acyls	Fatty aldehydes	-0.15014	DOWN
PP13808	0.011738	0.69091	2.00291	5.22_233.1891m/z	HMDB0012176	5-Aminopentanamide	Carboxylic acids and derivatives	Amino acids, peptides, and analogues	0.35045	UP
PP7974	0.0069162	0.022077	2.00099	2.38_416.2837m/z	HMDB0015041	Bimatoprost	Fatty Acyls	Eicosanoids	-0.3338	DOWN
LPN4112	0.036168	0.3961	1.99458	4.88_771.5654m/z	231084	Testosterone isocaproate			-0.5529	DOWN
PLP2763	0.024507	0.41311	1.99363	13.99_806.6482m/z	HMDB0004974	GlcCer(d18:1/22:0)	Sphingolipids	Glycosphingolipids	0.41247	UP
PP7411	0.011309	0.71992	1.98334	10.44_298.3098m/z	HMDB0031810	Tridemorph	Oxazinanes	Morpholines	-0.13243	DOWN
PLP67	0.035676	0.58148	1.97832	15.21_649.6364n	HMDB0000831	Cer(d18:1/24:0)	Sphingolipids	Ceramides	0.30006	UP
LPN4564	0.03275	0.004343	1.97807	1.22_1307.6138m/z	19610426	13RRH2218G			-0.17322	DOWN
PP11623	0.011585	0.28747	1.97703	6.28_347.0770m/z	HMDB0029516	Limocitrin	Flavonoids	Flavones	0.64513	UP
PP14384	0.010743	0.029332	1.97673	4.84_443.0999m/z	HMDB0029255	(-)-Catechin 3-O-gallate	Flavonoids	Flavans	-0.45908	DOWN
PP3478	0.0066234	0.061772	1.9758	7.77_327.2323m/z	HMDB0001043	Arachidonic acid	Fatty Acyls	Fatty acids and conjugates	-0.74325	DOWN
PLP4922	0.0080704	0.93133	1.97228	0.85_396.3108m/z	HMDB0004666	MG(0:0/20:4(5Z,8Z,11Z,14Z)/0:0)	Endocannabinoids	Not Available	-0.82281	DOWN
PP9529	0.0060642	0.72603	1.96832	2.91_304.2105m/z	3065829	Pyrimidine, 2-[[2-(dimethylamino)ethyl](p-methoxybenzyl)amino]-			-0.48867	DOWN
PP12435	0.007792	0.045011	1.96343	7.08_435.1381m/z	HMDB0036984	Garcimangosone C	Benzopyrans	1-benzopyrans	0.13551	UP
PP6759	0.009971	0.037512	1.96155	9.72_325.2303m/z	HMDB0001934	Nicotine	Pyridines and derivatives	Pyrrolidinylpyridines	0.12915	UP
LPN4508	0.019326	0.12258	1.95955	1.77_825.1665m/z	HMDB0124840	6-{4-[12-(3,4-dihydroxyphenyl)-13-hydroxy-4-oxo-8-{[3,4,5-trihydroxy-6-(hydroxymethyl)oxan-2-yl]oxy}-3,11-dioxatricyclo[8.4.0.0²,⁷]tetradeca-1,7,9-trien-6-yl]-2-hydroxyphenoxy}-3,4,5-trihydroxyoxane-2-carboxylic acid	Flavonoids	Flavonoid glycosides	-2.5261	DOWN
PP9148	0.036439	0.50772	1.95212	2.68_577.0369m/z	HMDB0015343	Ceftriaxone	Lactams	Beta lactams	0.14022	UP
PP12187	0.018121	0.21485	1.94745	6.84_226.0664m/z	HMDB0037264	2-Hydroxy-4,7-dimethoxy-2H-1,4-benzoxazin-3(4H)-one	Benzoxazines	Benzoxazinones	-0.5021	DOWN
PP12139	0.017582	0.80146	1.94693	7.00_286.1371m/z	HMDB0002171	Glycylprolylhydroxyproline	Carboxylic acids and derivatives	Amino acids, peptides, and analogues	0.38744	UP
LPN3556	0.038208	0.9317	1.94654	0.51_615.1003m/z	HMDB0033593	6''-O-Galloylquercimeritrin	Flavonoids	Flavonoid glycosides	-0.64513	DOWN
NP1399	0.0010503	0.088203	1.94559	2.33_216.9855m/z	HMDB0011725	5-Sulfosalicylic acid	Benzene and substituted derivatives	Benzenesulfonic acids and derivatives	0.28097	UP
PP11995	0.015921	0.60085	1.94425	5.62_311.1454m/z	HMDB0000177	L-Histidine	Carboxylic acids and derivatives	Amino acids, peptides, and analogues	0.38658	UP
PP14510	0.013931	0.62005	1.94418	4.71_99.0545m/z	HMDB0060496	N,N'-Diacetylhydrazine	Organonitrogen compounds	Hydrazines and derivatives	0.15028	UP
LPN3043	0.029717	0.10519	1.93522	1.00_457.2352m/z	HMDB0062312	1-(5Z,8Z,11Z,14Z-eicosatetraenoyl)-sn-glycero-3-phosphate	Glycerophospholipids	Glycerophosphates	-0.46096	DOWN
PP8592	0.0084692	0.018858	1.93083	2.24_328.2317m/z	HMDB0014749	Butorphanol	Phenanthrenes and derivatives	Not Available	-0.2472	DOWN
LPN655	0.039789	0.0023276	1.92942	1.22_1320.6167n	HMDB0036486	Assamsaponin J	Prenol lipids	Terpene glycosides	-0.17916	DOWN
LPN4600	0.037235	0.0015183	1.92764	1.15_738.2770m/z	11274333	Lomitapide			-0.26419	DOWN
PP3492	0.0089	0.026685	1.92686	7.84_301.2144m/z	HMDB0001337	Leukotriene A4	Fatty Acyls	Fatty acids and conjugates	-0.4113	DOWN
PP7020	0.012112	0.15668	1.9239	9.67_655.8237m/z	37822	Iopronic acid			0.19832	UP
PP9856	0.015049	0.13466	1.92328	0.55_323.0113m/z	HMDB0128440	13,14,15-trihydroxy-9-oxo-8,17-dioxatetracyclo[8.7.0.0²,⁷.0¹¹,¹⁶]heptadeca-1(10),2(7),3,5,11,13,15-heptaen-5-yl acetate	Isoflavonoids	Coumestans	-0.13014	DOWN
PP4423	0.03607	0.097658	1.92162	8.56_69.9699m/z	HMDB0000599	Chromium	Homogeneous transition metal compounds	Not Available	-0.11393	DOWN
PP8650	0.010463	0.5457	1.91899	2.16_276.1785m/z	HMDB0013131	3-Hydroxyhexanoylcarnitine	Not classified		-0.31805	DOWN
PP13250	0.018157	0.034896	1.91299	4.31_336.2027m/z	HMDB0014392	Methysergide	Ergoline and derivatives	Lysergic acids and derivatives	0.28051	UP
PLP3264	0.014328	0.95097	1.91071	0.60_332.2426m/z	HMDB0032995	2-Undecyl-4(1H)-quinolinone N-oxide	Quinolines and derivatives	Quinolones and derivatives	-0.63293	DOWN
LPN4392	0.024969	0.14955	1.90757	6.14_909.5502m/z	HMDB0009821	PI(18:0/22:6(4Z,7Z,10Z,13Z,16Z,19Z))	Glycerophospholipids	Glycerophosphoinositols	-0.24773	DOWN
PP1275	0.0093667	0.087255	1.90458	7.77_366.2156n	HMDB0015467	Drospirenone	Steroids and steroid derivatives	Steroid lactones	-0.76035	DOWN
PP6468	0.016739	0.13276	1.89498	9.83_596.8019m/z	27648	Iocetamic acid			0.14814	UP
PP5235	0.019605	0.045206	1.88929	10.79_587.4047m/z	HMDB0029846	Nonivamide	Phenols	Methoxyphenols	-0.1305	DOWN
PP4342	0.010272	0.022264	1.88828	11.67_129.0410m/z	HMDB0032916	2-(Methylthiomethyl)furan	Heteroaromatic compounds	Not Available	0.16676	UP
PP7400	0.019338	0.33324	1.88795	10.42_569.3816m/z	HMDB0040436	endo-1,4-beta-Xylanase	Benzene and substituted derivatives	Phenylmethylamines	0.1153	UP
PP4317	0.011207	0.001388	1.88753	8.70_270.1705m/z	HMDB0015088	Rizatriptan	Indoles and derivatives	Tryptamines and derivatives	0.1755	UP
PP175	0.013004	0.018205	1.88586	2.38_370.2192n	HMDB0094680	Octaethylene glycol	Organooxygen compounds	Ethers	-0.2204	DOWN
PP7909	0.012482	0.084131	1.8828	2.37_362.2158m/z	HMDB0005041	Donepezil	Piperidines	Benzylpiperidines	0.49046	UP
PP7774	0.0088567	0.069402	1.88018	11.62_760.8215m/z	70697630	Butedronate tetrasodium			0.17394	UP
PP897	0.015479	0.010736	1.88012	2.55_248.1079n	HMDB0029575	(+)-cis-5,6-Dihydro-5-hydroxy-4-methoxy-6-(2-phenylethyl)-2H-pyran-2-one	Kavalactones	Not Available	-0.19621	DOWN
LPN861	0.028916	0.25189	1.87471	6.94_866.5866n	52927658	PI(17:0/19:0)			-0.42276	DOWN
LPN3970	0.027784	0.10269	1.87287	5.81_788.5448m/z	HMDB0008934	PE(16:0/20:2(11Z,14Z))	Glycerophospholipids	Glycerophosphoethanolamines	-0.28681	DOWN
PP10756	0.031609	0.80543	1.87214	0.95_304.2463m/z	HMDB0000672	Hexadecanedioic acid	Fatty Acyls	Fatty acids and conjugates	-0.12734	DOWN
PLP28	0.035263	0.29842	1.86755	14.61_621.6065n	HMDB0004952	Cer(d18:1/22:0)	Sphingolipids	Ceramides	0.28054	UP
LPN4295	0.032871	0.040495	1.86086	6.01_933.5720m/z	HMDB0009792	PI(16:0/22:3(10Z,13Z,16Z))	Glycerophospholipids	Glycerophosphoinositols	-0.41939	DOWN
PP7349	0.016288	0.30399	1.86033	11.54_388.3925m/z	HMDB0000941	Cholest-5-ene	Steroids and steroid derivatives	Cholestane steroids	-0.47105	DOWN
LPN4127	0.039268	0.12484	1.85624	5.13_673.5289m/z	HMDB0012097	SM(d18:1/14:0)	Sphingolipids	Phosphosphingolipids	-0.30877	DOWN
PP8054	0.012896	0.048607	1.85342	2.31_372.2576m/z	35460	Tetradecylbenzenesulfonic acid			-0.31563	DOWN
PP8877	0.023327	0.047767	1.85104	3.06_381.1948m/z	9863827	Ozenoxacin			-0.18448	DOWN
PLP2306	0.012028	0.5324	1.84595	13.45_900.6881m/z	HMDB0008684	PC(22:5(4Z,7Z,10Z,13Z,16Z)/24:1(15Z))	Glycerophospholipids	Glycerophosphocholines	-0.39798	DOWN
PP11636	0.010401	0.055797	1.84436	6.24_68.9674m/z	6372	Chlorodifluoromethane			0.10073	UP
PP3214	0.015926	0.6187	1.84428	9.36_1010.4700m/z	HMDB0015402	Carbetocin	Carboxylic acids and derivatives	Amino acids, peptides, and analogues	0.2923	UP
PP3632	0.020253	0.38641	1.8435	11.76_68.9690m/z	24453	Chlorous acid			-0.194	DOWN
PP11620	0.021593	0.5762	1.83925	6.28_178.0433m/z	HMDB0015470	Salicylic acid	Benzene and substituted derivatives	Benzoic acids and derivatives	0.30838	UP
PP46	0.014084	0.016868	1.8325	2.30_326.1930n	HMDB0003039	Isoacitretin	Prenol lipids	Retinoids	-0.20579	DOWN
LPN4130	0.039197	0.1754	1.83244	5.12_733.5503m/z	HMDB0007355	DG(18:4(6Z,9Z,12Z,15Z)/24:1(15Z)/0:0)	Glycerolipids	Diradylglycerols	-0.2489	DOWN
NP5980	0.026581	0.0029806	1.82895	4.75_209.0811m/z	HMDB0000187	L-Serine	Amino acids, peptides, and analogues	Serine and derivatives	-0.15827	DOWN
PP3482	0.022661	0.82442	1.82667	7.77_269.1325m/z	HMDB0000101	Deoxyadenosine	Purine nucleosides	Purine 2'-deoxyribonucleosides	0.21435	UP
PP5986	0.02178	0.044458	1.82523	11.17_659.5650m/z	HMDB0056284	DG(18:2n6/0:0/20:2n6)	Fatty Acyls	Eicosanoids	-0.12844	DOWN
PP553	0.041486	0.16921	1.82309	2.14_184.1187n	HMDB0061384	N-(3-acetamidopropyl)pyrrolidin-2-one	Pyrrolidines	N-alkylpyrrolidines	0.17265	UP
PP5468	0.023771	0.34601	1.82211	10.69_1111.5529m/z	HMDB0001045	Enkephalin L	Carboxylic acids and derivatives	Amino acids, peptides, and analogues	0.17658	UP
PP6140	0.033568	0.02591	1.821	10.86_483.3615m/z		(2E,4E,6E,8E,10E,12E,14E,16E,18E,20E)-2,6,10,15,19-Pentamethyl-21-(2,6,6-trimethyl-1-cyclohexen-1-yl)-2,4,6,8,10,12,14,16,18,20-henicosadecaenal			-0.17154	DOWN
PP12572	0.022935	0.50869	1.81785	6.58_309.1654m/z	HMDB0006867	S-(3-Methylbutanoyl)-dihydrolipoamide-E	Fatty Acyls	Fatty acyl thioesters	0.20397	UP
PP11974	0.016047	0.10553	1.81543	5.60_288.2522m/z	HMDB0010733	3-Oxohexadecanoic acid	Fatty Acyls	Fatty acids and conjugates	-0.41434	DOWN
PP6755	0.028541	0.13707	1.81447	9.89_530.2620m/z	25227440	Almorexant			0.12546	UP
PP9141	0.023951	0.59309	1.813	3.34_390.2319m/z	HMDB0030781	Isomammein	Coumarins and derivatives	Hydroxycoumarins	0.2315	UP
PP901	0.012566	0.038386	1.81283	2.41_384.1976n	HMDB0014334	Bortezomib	Carboxylic acids and derivatives	Amino acids, peptides, and analogues	-0.29829	DOWN
LPN4896	0.033406	0.004054	1.81114	2.06_464.3146m/z	HMDB0062534	TetraHCA	Steroids and steroid derivatives	Bile acids, alcohols and derivatives	-0.3363	DOWN
PP11095	0.015749	0.44826	1.80044	0.68_108.0181m/z	HMDB0011747	Ciliatine	Organic phosphonic acids and derivatives	Organic phosphonic acids	-0.34395	DOWN
PP13266	0.033028	0.9899	1.79856	4.26_271.1424m/z	HMDB0001250	N-Acetylarylamine	Benzene and substituted derivatives	Not Available	0.31823	UP
PP5859	0.020256	0.15655	1.79829	11.24_492.4008m/z	HMDB0035326	Ganoderiol A	Prenol lipids	Triterpenoids	-0.34269	DOWN
PP13590	0.011504	0.91934	1.79762	3.90_332.2415m/z	HMDB0061636	3-hydroxydecanoyl carnitine	Fatty Acyls	Fatty acid esters	-0.62583	DOWN
PP5521	0.020911	0.23314	1.79467	10.72_597.2543m/z	HMDB0060959	4'-N-desmethylolanzapine	Benzodiazepines	Not Available	0.18322	UP
PP8199	0.021507	0.096354	1.79466	2.55_504.3361m/z	223253	Cortisol 21-cyclopentanepropionate			-0.28891	DOWN
PP8288	0.02072	0.011971	1.79387	2.46_460.3099m/z	HMDB0014936	Gentamicin	Organooxygen compounds	Carbohydrates and carbohydrate conjugates	-0.29123	DOWN
PP13647	0.038935	0.36214	1.79281	3.68_343.1631m/z	HMDB0030245	Nornantenine	Aporphines	Not Available	-0.27686	DOWN
PP740	0.029536	0.023783	1.78341	2.90_336.1608n	HMDB0041541	N2-Fructopyranosylarginine	Carboxylic acids and derivatives	Amino acids, peptides, and analogues	-0.25543	DOWN
PP3072	0.018388	0.17007	1.78233	9.25_256.1620m/z	HMDB0011140	Hypusine	Carboxylic acids and derivatives	Amino acids, peptides, and analogues	0.094597	UP
PP2317	0.045496	0.10593	1.7785	8.85_493.2518m/z	HMDB0003218	Withanolide	Glycerophospholipids	Glycerophosphocholines	0.15681	UP
PP12006	0.039441	0.68052	1.77657	5.58_271.1874m/z	HMDB0031885	6-Hydroxypentadecanedioic acid	Fatty Acyls	Fatty acids and conjugates	0.2058	UP
PP2112	0.022529	0.66722	1.77478	11.66_242.9430m/z	HMDB0039459	Di-2-propenyl pentasulfide	Allyl sulfur compounds	Not Available	-0.1791	DOWN
PP4950	0.020226	0.2711	1.76961	11.41_604.2800m/z	HMDB0133199	3,4,5-trihydroxy-6-(5-hydroxy-4-{2-hydroxy-3-[4-hydroxy-3-(3-methylbut-2-en-1-yl)phenyl]propanoyl}-2-(3-methylbut-2-en-1-yl)phenoxy)oxane-2-carboxylic acid	Flavonoids	Flavonoid glycosides	0.34946	UP
PP8093	0.035893	0.90228	1.7677	2.29_292.2108m/z	HMDB0000394	3-Hydroxytetradecanedioic acid	Fatty Acyls	Fatty acids and conjugates	0.71675	UP
PP112	0.026843	0.030166	1.76609	2.55_458.2719n		16-Oxoestradiol, di(dimethylethylsilyl)-			-0.19505	DOWN
PP5447	0.029751	0.25545	1.76582	10.71_1067.5275m/z	HMDB0031892	Capsianoside II	Prenol lipids	Terpene glycosides	0.15272	UP
PP9335	0.026518	0.918	1.7626	2.61_202.1792m/z	HMDB0031062	(Z)-3-Methyl-3-decenoic acid	Fatty Acyls	Fatty acids and conjugates	0.22614	UP
PP5544	0.018566	0.034788	1.75972	10.65_577.9166m/z	CSID30785505	3-Phosphoadenylylselenate	Purine nucleotides	Purine ribonucleotides	0.14259	UP
PP5318	0.027517	0.12874	1.75819	10.63_655.3231m/z	HMDB0032383	N1-(2-Methoxy-4-methylbenzyl)-n2-(2-(pyridin-2-yl) ethyl)oxalamide	Carboxylic acids and derivatives	Amino acids, peptides, and analogues	0.20267	UP
PP2741	0.021655	0.35464	1.75466	9.36_385.1672m/z	HMDB0000386	16alpha-Hydroxy DHEA 3-sulfate			-0.3081	DOWN
PP14212	0.042122	0.31661	1.75465	4.61_305.1755m/z	HMDB0032132	2-Isopropyl-1,4-benzenediol	Benzene and substituted derivatives	Cumenes	-0.24209	DOWN
PP7049	0.024276	0.089688	1.75431	9.60_721.3608m/z	10133134	Gly-Glu-Arg			0.13393	UP
PP970	0.024423	0.29869	1.75386	6.47_287.2454n	HMDB0032358	Lauroyl diethanolamide	Fatty Acyls	Fatty amides	-0.29828	DOWN
PP12364	0.020298	0.94944	1.7512	7.29_411.1762m/z	HMDB0014976	Clocortolone	Steroids and steroid derivatives	Hydroxysteroids	0.21653	UP
PP9077	0.029078	0.99158	1.74939	3.27_368.2137m/z	HMDB0015478	Bambuterol	Benzene and substituted derivatives	Phenoxy compounds	0.1895	UP
PP13799	0.024374	0.19576	1.74874	5.09_300.1981m/z	21924291	Mono-2-ethylhexyl phthalate			-0.37784	DOWN
PLP4321	0.023378	0.057323	1.74827	1.29_606.3513m/z	HMDB0012937	Dynorphin B (6-9)	Carboxylic acids and derivatives	Amino acids, peptides, and analogues	0.22198	UP
PP10863	0.019241	0.9169	1.74256	0.58_246.0667m/z	HMDB0014584	Gemcitabine	Pyrimidine nucleosides	Pyrimidine 2'-deoxyribonucleosides	-0.27197	DOWN
PP5574	0.024852	0.14639	1.74241	10.64_633.3119m/z	HMDB0014517	Timolol	Organonitrogen compounds	Amines	0.16028	UP
PP4259	0.049406	0.28227	1.73829	8.44_385.1933m/z	HMDB0001004	Oxoamide	Organooxygen compounds	Carbonyl compounds	-0.13991	DOWN
LPN3936	0.046781	0.21989	1.73514	5.90_1295.4231m/z	HMDB0127460	3,4,5-trihydroxy-6-({4-hydroxy-2-methyl-6-[(3,4,5,6-tetrahydroxyoxan-2-yl)methoxy]-5-[(3,4,5-trihydroxy-6-methyloxan-2-yl)oxy]oxan-3-yl}oxy)oxane-2-carboxylic acid	Organooxygen compounds	Carbohydrates and carbohydrate conjugates	0.26884	UP
PP6467	0.038371	0.23807	1.73333	9.83_596.3008m/z	HMDB0015221	Deserpidine	Yohimbine alkaloids	Not Available	0.12079	UP
LPN4484	0.040789	0.38193	1.73171	1.37_592.3612m/z	HMDB0010392	LysoPC(20:2(11Z,14Z)/0:0)	Glycerophospholipids	Glycerophosphocholines	-0.26402	DOWN
PP9325	0.033295	0.06396	1.73098	2.63_541.2606m/z	HMDB0010357	Tetrahydroaldosterone-3-glucuronide	Steroids and steroid derivatives	Steroidal glycosides	-0.28566	DOWN
NP2445	0.0032772	0.058234	1.72978	8.29_411.2150m/z	HMDB0030157	Austalide K	Isoflavonoids	Isoflavans	-1.1834	DOWN
PP2425	0.046599	0.10866	1.72803	8.83_515.2649m/z	HMDB0036313	Erinacine P	Prenol lipids	Diterpenoids	0.16409	UP
PP3613	0.030214	0.010424	1.72177	8.01_335.1248m/z	HMDB0001013	Cotinine glucuronide	Pyrimidine nucleotides	Pyrimidine ribonucleotides	-0.54475	DOWN
PP3720	0.020486	0.14483	1.72143	7.99_370.2724m/z	HMDB0004080	Anandamide	Organonitrogen compounds	Amines	-0.65961	DOWN
PP406	0.045286	0.090277	1.7207	3.28_438.2433n	HMDB0034184	Licorisoflavan A	Isoflavonoids	O-methylated isoflavonoids	-0.23597	DOWN
PP3532	0.020192	0.026834	1.7178	7.84_219.1367m/z	HMDB0014515	Meprobamate	Carboxylic acids and derivatives	Amino acids, peptides, and analogues	-0.25633	DOWN
PP8289	0.028508	0.036002	1.71378	2.46_453.2088m/z	HMDB0014729	Fluocinolone Acetonide	Steroids and steroid derivatives	Hydroxysteroids	-0.26043	DOWN
NP5491	0.012192	0.4494	1.7137	7.43_585.2305m/z	3538	GYKI-52,466			0.57102	UP
LPN3656	0.039882	0.40831	1.71273	0.55_384.0214m/z		N-(2-Carboxyphenyl)-5-O-phosphono-beta-D-ribofuranosylamine			-0.27793	DOWN
PP12987	0.048882	0.069901	1.7126	4.24_316.1675m/z	HMDB0013888	E-10-Hydroxyamitriptyline	Dibenzocycloheptenes	Not Available	0.15641	UP
PP8248	0.027037	0.023631	1.71045	2.43_371.2265m/z	HMDB0006348	Pseudoecgonine	Tropane alkaloids	Not Available	-0.21449	DOWN
LPN3203	0.039906	0.82038	1.70141	0.67_581.2406m/z	HMDB0029050	Seryltryptophan	Carboxylic acids and derivatives	Amino acids, peptides, and analogues	-0.44132	DOWN
PP5580	0.032769	0.33556	1.69911	10.66_611.2974m/z	HMDB0005773	Endomorphin-1	Carboxylic acids and derivatives	Amino acids, peptides, and analogues	0.13282	UP
PP2668	0.018377	0.2966	1.69714	9.38_309.2415m/z	HMDB0030960	Obtusilactone A	Tetrahydrofurans	Not Available	-1.4511	DOWN
PLP2815	0.039773	0.15365	1.69685	14.61_660.5704m/z	14714337	PE-NMe(O-16:0/O-16:0)			0.48245	UP
PP173	0.047433	0.03334	1.69412	2.73_546.3243n	1786286	Dodecaethylene glycol			-0.17397	DOWN
PP6744	0.039553	0.27606	1.69385	9.88_604.2711m/z	HMDB0127540	[(1S,16R)-5,7-dihydroxy-8,8,10,12,16-pentamethyl-3-[1-(2-methyl-1,3-thiazol-4-yl)prop-1-en-2-yl]-9-oxo-17-oxa-4-azabicyclo[14.1.0]heptadec-4-en-11-yl]oxidanesulfonic acid	Azoles	Thiazoles	0.1194	UP
PP6605	0.032731	0.21229	1.69375	9.95_538.2321m/z	HMDB0040636	(7'S,8'S)-4,7'-Epoxy-3,8'-bilign-7-ene-3',5-dimethoxy-4',9,9'-triol 4'-glucoside	2-arylbenzofuran flavonoids	Not Available	0.11646	UP
PP136	0.03679	0.02125	1.69247	2.61_458.2717n	HMDB0037611	Lucidenic acid A	Prenol lipids	Sesquiterpenoids	-0.17157	DOWN
PP6450	0.048502	0.28235	1.69137	9.84_574.2878m/z	HMDB0039457	Dipiperamide C	Benzodioxoles	Not Available	0.1169	UP
PP12836	0.018407	0.014167	1.69023	6.62_295.0720m/z	HMDB0006779	Indole-5,6-quinone	Indoles and derivatives	Not Available	-1.4149	DOWN
PP12921	0.042481	0.98385	1.68773	4.12_253.1580m/z	HMDB0000145	Estrone	Steroids and steroid derivatives	Estrane steroids	0.27189	UP
PP6898	0.039208	0.11216	1.68586	9.57_743.3744m/z	HMDB0030460	Hordatine B glucoside	2-arylbenzofuran flavonoids	Not Available	0.14421	UP
PP13498	0.047873	0.89775	1.68564	3.50_257.1349m/z	HMDB0000038	Dihydrobiopterin	Pteridines and derivatives	Pterins and derivatives	0.1487	UP
PP5940	0.026425	0.39537	1.6845	11.11_685.3094m/z	HMDB0030859	Austrobailignan 7	Furanoid lignans	Tetrahydrofuran lignans	0.26097	UP
PP8090	0.019816	0.13612	1.68313	2.28_273.1318m/z	HMDB0000855	Nicotinamide riboside	Organooxygen compounds	Carbohydrates and carbohydrate conjugates	0.098851	UP
PP673	0.022156	0.61091	1.68221	0.70_141.1140n	HMDB0030324	(R)-Pelletierine	Piperidines	Not Available	0.25919	UP
PP11079	0.024333	0.04689	1.67822	0.68_84.0445m/z	HMDB0000149	Ethanolamine	Organonitrogen compounds	Amines	-0.28579	DOWN
PP2786	0.032961	0.33607	1.67579	9.37_387.1909m/z	HMDB0030730	3-(1,1-Dimethyl-2-propenyl)-8-(3-methyl-2-butenyl)xanthyletin	Coumarins and derivatives	Pyranocoumarins	-0.45278	DOWN
PP13483	0.038554	0.93433	1.67547	3.46_117.0905m/z	HMDB0000535	Caproic acid	Fatty Acyls	Fatty acids and conjugates	-0.23537	DOWN
PP9314	0.040562	0.055411	1.67209	2.63_548.3622m/z	HMDB0060745	3-keto Fusidic acid	Steroids and steroid derivatives	Oxosteroids	-0.25334	DOWN
PP7387	0.038228	0.40493	1.67089	10.46_692.3320m/z	7156991	Ethyl (2R)-2-Methylbutanoate			0.255	UP
PP325	0.024152	0.048109	1.67071	7.84_302.2240n	HMDB0001999	Eicosapentaenoic acid	Fatty Acyls	Fatty acids and conjugates	-0.6987	DOWN
PP9502	0.045378	0.054059	1.66692	2.79_293.1418m/z	HMDB0000641	L-Glutamine	Carboxylic acids and derivatives	Amino acids, peptides, and analogues	-0.15493	DOWN
PP8858	0.047772	0.004982	1.66657	3.06_415.1876m/z	HMDB0000512	N-Acetyl-L-phenylalanine	Carboxylic acids and derivatives	Amino acids, peptides, and analogues	-0.28544	DOWN
PP322	0.024562	0.050677	1.66531	7.84_404.1861n	HMDB0030504	(2S,4R,6S)-2-[2-(4-hydroxy-3-methoxyphenyl)ethyl]tetrahydro-6-(4-hydroxy-3,5-dimethoxyphenyl)-2H-pyran-4-ol	Diarylheptanoids	Linear diarylheptanoids	-0.68376	DOWN
PP8658	0.031141	0.22086	1.66299	2.16_131.0297m/z	HMDB0000426	Citramalic acid	Fatty Acyls	Fatty acids and conjugates	0.23737	UP
NP5492	0.022037	0.68491	1.66085	7.43_449.2542m/z	HMDB0032141	4-(Dimethylamino)azobenzene	Azobenzenes	Not Available	0.33193	UP
PP13758	0.040826	0.097381	1.66031	5.10_363.0744m/z	HMDB0006954	2-Methyl-3-hydroxy-5-formylpyridine-4-carboxylate	Pyridines and derivatives	Pyridinecarboxylic acids and derivatives	0.09206	UP
PP913	0.022338	0.14147	1.65431	2.48_225.0980n	170345	Etilevodopa			-0.13958	DOWN
LPN4517	0.048586	0.61903	1.65431	1.77_605.2383m/z	HMDB0013240	Indoleacetyl glutamine	Carboxylic acids and derivatives	Amino acids, peptides, and analogues	-0.57224	DOWN
PP12331	0.024695	0.019687	1.65373	7.20_546.2810m/z	HMDB0061698	1-Stearoylglycerophosphoserine	Glycerophospholipids	Glycerophosphoserines	-0.46801	DOWN
PP14387	0.032952	0.12087	1.64671	4.84_430.2218m/z	HMDB0000416	17-Hydroxypregnenolone sulfate	Steroids and steroid derivatives	Sulfated steroids	-0.48307	DOWN
NP2320	0.022216	0.72279	1.63745	7.43_517.2417m/z	HMDB0028822	Glutamylisoleucine	Carboxylic acids and derivatives	Amino acids, peptides, and analogues	0.364	UP
PP11445	0.047911	0.025949	1.63707	6.15_302.3046m/z	HMDB0000269	Sphinganine	Organonitrogen compounds	Amines	0.53782	UP
PP10986	0.043934	0.088536	1.63539	0.56_313.9914m/z	HMDB0014912	Hydroflumethiazide	Thiadiazines	Benzothiadiazines	0.085061	UP
NP5366	0.0050501	0.08652	1.63409	8.29_343.2274m/z	HMDB0001939	Medroxyprogesterone	Steroids and steroid derivatives	Pregnane steroids	-0.9107	DOWN
NP6449	0.024499	0.20852	1.62497	2.33_247.0125m/z	HMDB0013696	Urolithin B	Coumarins and derivatives	Not Available	0.28667	UP
PP3266	0.038476	0.2571	1.62491	11.66_252.9711m/z	HMDB0031832	Methyl methanethiosulfonate	Sulfonyls	Not Available	0.059126	UP
PP1265	0.029093	0.05155	1.62346	7.84_342.2163n	HMDB0002726	Guggulsterone	Steroids and steroid derivatives	Androstane steroids	-0.61698	DOWN
PLP3773	0.02934	0.064263	1.62332	0.50_921.2661m/z		(1E,2S)-2-Carboxy-1-{(2E)-2-[(2S)-2,6-dicarboxy-2,3-dihydro-4(1H)-pyridinylidene]ethylidene}-6-hydroxy-2,3-dihydro-1H-indolium-5-yl 2-O-{2-O-[(2E)-3-(4-hydroxy-3-methoxyphenyl)-2-propenoyl]-beta-D-glu copyranuronosyl}-beta-D-glucopyranoside			0.15017	UP
PP1323	0.036985	0.39571	1.62201	9.37_366.1825n	HMDB0029564	Bufotenine O-glucoside	Organooxygen compounds	Carbohydrates and carbohydrate conjugates	-0.52126	DOWN
PLP3414	0.033745	0.13011	1.62071	0.55_349.1836m/z	HMDB0000893	Suberic acid	Fatty Acyls	Fatty acids and conjugates	-0.47201	DOWN
PP6628	0.044121	0.20658	1.6178	9.98_877.4028m/z	HMDB0030010	Glucoconvallatoxoloside	Steroids and steroid derivatives	Steroid lactones	0.19807	UP
PP9199	0.027978	0.088679	1.61702	2.74_539.2663m/z	53461739	Quinidine barbiturate			-0.32677	DOWN
PP1057	0.030322	0.072862	1.60975	8.46_370.2476n	HMDB0000476	3-Oxo-4,6-choladienoic acid	Steroids and steroid derivatives	Bile acids, alcohols and derivatives	-0.3834	DOWN
PP10868	0.044646	0.60591	1.60798	0.58_326.0305m/z	6451142	Prothioconazole			-0.15431	DOWN
PP1303	0.037406	0.65737	1.60452	9.49_208.1818n	HMDB0032215	2-Decylfuran	Heteroaromatic compounds	Not Available	1.2685	UP
PP11106	0.036397	0.28303	1.60315	0.68_418.2202m/z	HMDB0014323	Valsartan	Carboxylic acids and derivatives	Amino acids, peptides, and analogues	0.31196	UP
PP11336	0.034558	0.0020796	1.60194	6.07_296.2181m/z	HMDB0013205	9-Decenoylcarnitine	Fatty Acyls	Fatty acid esters	0.35581	UP
NP1039	0.0069524	0.27079	1.60134	0.54_260.9799m/z	HMDB0029988	Bis(2-furanylmethyl) disulfide	Heteroaromatic compounds	Not Available	-0.31605	DOWN
PP2798	0.037429	0.34474	1.59159	9.36_453.1542m/z	HMDB0011105	5-Acetylamino-6-formylamino-3-methyluracil	Diazines	Pyrimidines and pyrimidine derivatives	-0.40312	DOWN
PP3368	0.036205	0.74161	1.59098	7.86_203.1777m/z	HMDB0041081	(Z)-1,5-Tridecadiene	Unsaturated hydrocarbons	Olefins	-0.33265	DOWN
PP2776	0.032948	0.64575	1.59016	11.65_270.9561m/z	440297	3-(3,5-Dichloro-4-hydroxyphenyl)-2-oxopropanoic acid			0.16554	UP
PP13068	0.042237	0.4431	1.58834	4.01_324.0448m/z	HMDB0001062	N-Acetyl-D-Glucosamine 6-Phosphate	Organooxygen compounds	Carbohydrates and carbohydrate conjugates	-0.67916	DOWN
PP8039	0.045861	0.77985	1.58511	2.25_170.0109m/z	HMDB0002332	3-Sulfinylpyruvic acid	Keto acids and derivatives	Alpha-keto acids and derivatives	0.076177	UP
PP8375	0.033728	0.35316	1.57926	2.16_108.0414m/z	HMDB0002039	2-Pyrrolidinone	Pyrrolidines	Pyrrolidones	0.13404	UP
PP7031	0.044905	0.20597	1.5785	9.69_633.3097m/z	HMDB0033643	10-Hydroxy-8-nor-2-fenchanone glucoside	Prenol lipids	Terpene glycosides	0.15708	UP
PP8181	0.048307	0.73879	1.57574	2.52_287.1920m/z	HMDB0004827	Proline betaine	Carboxylic acids and derivatives	Amino acids, peptides, and analogues	0.21881	UP
PP4352	0.041969	0.14329	1.57384	8.73_246.1805m/z	HMDB0011174	Isoleucylproline	Carboxylic acids and derivatives	Amino acids, peptides, and analogues	0.11291	UP
PP4274	0.040335	0.11104	1.57256	8.46_331.2620m/z	HMDB0001976	Docosapentaenoic acid (22n-6)	Fatty Acyls	Fatty acids and conjugates	-0.69375	DOWN
PP6584	0.049507	0.44302	1.571	9.94_486.2353m/z		(3aR,4aS,7S,7aS,8R,9aR)-4a,8-Dimethyl-3-methylene-2,5-dioxododecahydroazuleno[6,5-b]furan-7-yl 6-O-acetyl-beta-D-glucopyranoside			0.13888	UP
NP4571	0.004532	0.003266	1.56735	11.07_483.1751m/z	HMDB0000273	Thymidine	Pyrimidine nucleosides	Pyrimidine 2'-deoxyribonucleosides	-0.46839	DOWN
PP8057	0.03906	0.092555	1.56652	2.31_365.1568m/z	HMDB0000107	Galactitol	Organooxygen compounds	Carbohydrates and carbohydrate conjugates	-0.19125	DOWN
NP3321	0.0084105	0.018323	1.56493	11.86_142.9923m/z	HMDB0003364	Quinone	Organooxygen compounds	Carbonyl compounds	0.124	UP
PP9366	0.041103	0.012826	1.56483	2.96_337.1681m/z	HMDB0015192	Norfloxacin	Tetrahydroisoquinolines	Not Available	-0.17761	DOWN
PP6622	0.048559	0.13871	1.56052	9.97_516.2188m/z		(1R,2R,3S,6S,7S,9S,10S,11S,12R,13S,14R)-2,6,9,11,13,14-Hexahydroxy-11-isopropyl-3,7,10-trimethyl-15-oxapentacyclo[7.5.1.0~1,6~.0~7,13~.0~10,14~]pentadec-12-yl 1H-pyrrole-2-carboxylate			0.14847	UP
PP2748	0.047535	0.24733	1.56	9.36_329.2465m/z	10958200	cis-5,8,11-Eicosatrienoic acid			-0.41831	DOWN
PP9520	0.037474	0.090361	1.55575	2.90_172.1316m/z	HMDB0005015	Gabapentin	Carboxylic acids and derivatives	Amino acids, peptides, and analogues	0.15388	UP
PP3518	0.037386	0.055867	1.55566	7.83_359.1887m/z	HMDB0000332	18-Oxocortisol	Steroids and steroid derivatives	Hydroxysteroids	-0.44183	DOWN
PP11250	0.038018	0.90897	1.55521	5.95_68.9788m/z	HMDB0002503	Vanadium			0.12256	UP
PP3900	0.037305	0.12551	1.55276	7.42_213.1810m/z	HMDB0031017	10-Undecenyl acetate	Fatty Acyls	Fatty alcohol esters	0.11985	UP
PLP4770	0.030239	0.090145	1.55	0.62_446.2536m/z	HMDB0030158	Austalide L	Flavonoids	Flavones	-0.50743	DOWN
PP686	0.043679	0.035982	1.54984	2.24_282.1667n	HMDB0061822	Hexaethylene glycol	Organooxygen compounds	Ethers	-0.13046	DOWN
PP5032	0.049607	0.58787	1.54948	11.43_582.2668m/z	HMDB0014834	Ergotamine	Benzopyrans	1-benzopyrans	0.25634	UP
NP3138	0.004918	0.0028656	1.54509	11.07_485.1734m/z	HMDB0000089	Cytidine	Pyrimidine nucleosides	Not Available	-0.46818	DOWN
PP7936	0.043197	0.86888	1.54399	2.34_292.1691m/z	HMDB0015304	Orphenadrine	Benzene and substituted derivatives	Diphenylmethanes	0.22527	UP
PP3507	0.038662	0.021463	1.53857	7.85_357.1462m/z	HMDB0001267	4-Oxo-4-(3-pyridyl)-butanamide	Organooxygen compounds	Carbonyl compounds	0.046003	UP
PP1320	0.045433	0.45416	1.53678	4.58_256.1490n	HMDB0033680	Falcarindione	Organooxygen compounds	Carbonyl compounds	-0.22031	DOWN
NP1401	0.015597	0.16102	1.5359	2.33_185.0423m/z	HMDB0000764	Hydrocinnamic acid	Phenylpropanoic acids	Not Available	0.39579	UP
PP11044	0.044635	0.10397	1.5313	0.68_130.0497m/z	HMDB0000148	L-Glutamic acid	Carboxylic acids and derivatives	Amino acids, peptides, and analogues	-0.16791	DOWN
PP11513	0.049115	0.22459	1.52919	6.39_249.1095m/z	HMDB0000873	4-Methylcatechol	Phenols	Benzenediols	-0.070288	DOWN
PP7918	0.047967	0.32769	1.52883	2.32_204.0577m/z	29216	Methabenzthiazuron			0.075487	UP
PP4051	0.043588	0.034794	1.51924	7.62_258.2407m/z	HMDB0029765	9-Pentadecenoic acid	Fatty Acyls	Fatty acids and conjugates	0.24613	UP
NP1537	0.011644	0.40088	1.5178	2.89_452.0778m/z	HMDB0060033	(beta-1-O-[N-(2-hydroxymethyl-3-chlorophenyl)-anthraniloyl]-D-glucupyranuronic acid)	Organooxygen compounds	Carbohydrates and carbohydrate conjugates	-1.0732	DOWN
PP2922	0.047806	0.78341	1.51694	9.49_240.2310m/z	HMDB0004305	Farnesol	Prenol lipids	Sesquiterpenoids	1.4269	UP
PP6142	0.037806	0.02121	1.49665	10.86_439.3369m/z	HMDB0002126	27-Nor-5b-cholestane-3a,7a,12a,24,25-pentol	Steroids and steroid derivatives	Bile acids, alcohols and derivatives	-0.22487	DOWN
PP12057	0.048968	0.92842	1.48985	5.63_241.0520m/z	135453893	5,6,8-Trihydroxy-2-methylbenzo[g]chromen-4-one	Naphthopyrans	Naphthopyranones	-0.56925	DOWN
NP5566	0.0018271	0.88165	1.48977	6.93_239.1646m/z	HMDB0032369	L-Menthyl acetoacetate	Prenol lipids	Monoterpenoids	-0.81004	DOWN
PP11013	0.046261	0.78356	1.46199	0.55_400.0050m/z	HMDB0000793	Monoiodothyronine	Carboxylic acids and derivatives	Amino acids, peptides, and analogues	-0.38831	DOWN
NP1536	0.01062	0.45605	1.46142	2.89_453.0849m/z	HMDB0006794	5-(2'-Carboxyethyl)-4,6-Dihydroxypicolinate	Pyridines and derivatives	Hydropyridines	-1.1491	DOWN
NP1930	0.040465	0.039635	1.45112	5.05_403.1396m/z	HMDB0001032	Dehydroepiandrosterone sulfate	Steroids and steroid derivatives	Sulfated steroids	-0.35285	DOWN
NP4853	0.0021586	0.062281	1.45038	10.71_1019.7866m/z	HMDB0045254	TG(18:0/22:4(7Z,10Z,13Z,16Z)/22:5(4Z,7Z,10Z,13Z,16Z))	Glycerolipids	Triradylcglycerols	0.23179	UP
NP1548	0.0233	0.55134	1.4337	2.93_615.1036m/z	HMDB0015388	Lapatinib	Diazanaphthalenes	Benzodiazines	-0.64579	DOWN
NP2458	0.023499	0.075781	1.40369	8.36_387.2151m/z	HMDB0060746	3-keto-Digoxigenin	Benzodiazepines	1,4-benzodiazepines	-0.71286	DOWN
NP2459	0.028993	0.043756	1.40049	8.36_523.1903m/z	HMDB0015000	Vardenafil	Benzene and substituted derivatives	Benzenesulfonamides	-0.85037	DOWN
NP6306	0.018416	0.47039	1.4004	2.89_266.0174m/z	12870	Benzophenone, 2-amino-5-chloro-			-0.68136	DOWN
NP5353	0.021432	0.069036	1.39687	8.36_319.2275m/z	HMDB0002038	N(6)-Methyllysine	Carboxylic acids and derivatives	Amino acids, peptides, and analogues	-0.71651	DOWN
NP5352	0.030335	0.059448	1.38203	8.36_455.2025m/z	9825293	(Z)-7-{(1R,2R,3R,5S)-3,5-Dihydroxy-2-[(E)-(S)-3-hydroxy-5-(3-trifluoromethyl-phenyl)-pent-1-enyl]-cyclopentyl}-hept-5-enoic acid			-0.75813	DOWN
NP5306	0.039318	0.09228	1.36554	8.90_457.2378m/z	HMDB0014775	Astemizole	Benzimidazoles	Not Available	-0.23462	DOWN
NP2495	0.013161	0.2571	1.30849	8.81_345.2428m/z	HMDB0031465	Methyl-[10]-shogaol	Benzene and substituted derivatives	Methoxybenzenes	-1.1928	DOWN
NP2514	0.019148	0.11427	1.30613	9.05_347.2588m/z	HMDB0013287	Ne,Ne dimethyllysine	Carboxylic acids and derivatives	Amino acids, peptides, and analogues	-0.87505	DOWN
NP2388	0.0095885	0.020773	1.30272	7.73_544.2683m/z	138401003	[(1S,2R,3R,4S,5S,6S,8R,9R,13S,16S,17R,18S)-11-ethyl-8,9-dihydroxy-6,16,18-trimethoxy-13-(methoxymethyl)-11-azahexacyclo[7.7.2.12,5.01,10.03,8.013,17]nonadecan-4-yl] acetate			-0.6304	DOWN
NP2346	0.0043578	0.9648	1.28125	7.57_241.1802m/z	HMDB0001020	N,N-Dimethylaniline	Organonitrogen compounds	Amines	-0.96175	DOWN
NP2209	0.040147	0.082736	1.26842	6.52_239.1287m/z	HMDB0014862	Imiquimod	Quinolines and derivatives	Imidazoquinolines	-0.11218	DOWN
NP1885	0.041706	0.80823	1.26827	4.89_583.2569m/z	HMDB0000054	Bilirubin	Tetrapyrroles and derivatives	Bilirubins	-0.41415	DOWN
NP6888	0.044141	0.40179	1.24169	0.52_124.0066m/z	HMDB0000251	Taurine	Organic sulfonic acids and derivatives	Organosulfonic acids and derivatives	-0.30455	DOWN
NP2300	0.020957	0.032571	1.22755	7.37_345.1681m/z	HMDB0032819	Gibberellin A113	Prenol lipids	Diterpenoids	0.08561	UP
NP2254	0.049759	0.22496	1.21576	7.00_321.1340m/z	HMDB0000510	Aminoadipic acid	Carboxylic acids and derivatives	Amino acids, peptides, and analogues	-0.20602	DOWN
NP4417	0.040148	0.012776	1.20609	11.47_379.2680m/z	HMDB0013804	beta-Damascenone	Organooxygen compounds	Carbonyl compounds	0.07718	UP
NP2173	0.027862	0.81759	1.18448	6.19_213.1488m/z	HMDB0010727	3-Oxododecanoic acid	Keto acids and derivatives	Medium-chain keto acids and derivatives	-0.84163	DOWN
NP5215	0.0074653	0.32043	1.16462	9.97_388.2525m/z	6437033	N-Oleoyltaurine			-0.6633	DOWN
NP3700	0.026024	0.021062	1.15692	12.31_161.9249m/z	HMDB0034828	Nitrosylsulfuric acid	Non-metal oxoanionic compounds	Non-metal sulfates	0.1504	UP
NP6270	0.037993	0.26104	1.14051	3.07_629.1193m/z	HMDB0031812	Oxfendazole	Benzimidazoles	Not Available	-0.75258	DOWN
NP5358	0.041067	0.09912	1.12508	8.33_377.1621m/z	HMDB0012286	S-Prenyl-L-cysteine	Carboxylic acids and derivatives	Amino acids, peptides, and analogues	-0.20981	DOWN
NP2301	0.041141	0.10636	1.12368	7.37_277.1804m/z	HMDB0030801	1-(4-Hydroxy-3-methoxyphenyl)-3-decanone	Phenols	Methoxyphenols	0.13015	UP
NP4911	0.0345	0.4952	1.12098	10.69_657.3696m/z	3080589	Azaperol			0.22556	UP
NP5009	0.040311	0.60426	1.09916	10.30_1125.3559m/z	9915886	Thiocolchicoside			-0.35446	DOWN
NP2232	0.031272	0.9944	1.07012	6.78_215.1644m/z	HMDB0000387	3-Hydroxydodecanoic acid	Hydroxy acids and derivatives	Medium-chain hydroxy acids and derivatives	-0.33621	DOWN
NP4857	0.026075	0.15108	1.06798	10.71_851.3369m/z	HMDB0029868	Mangostanol	Benzopyrans	1-benzopyrans	0.21931	UP
NP3971	0.040859	0.01459	1.05585	12.14_608.8064m/z	2788	Clioquinol			0.10841	UP
NP2551	0.023539	0.60027	1.04478	9.65_271.2272m/z	HMDB0010734	(R)-3-Hydroxy-hexadecanoic acid	Fatty Acyls	Fatty acids and conjugates	-0.16082	DOWN
NP5559	0.045655	0.18864	1.04316	7.00_277.1440m/z	HMDB0001518	alpha-CEHC	Benzopyrans	1-benzopyrans	-0.23401	DOWN
NP5307	0.010064	0.79822	1.04098	8.88_295.2272m/z	HMDB0004667	13-HODE	Fatty Acyls	Lineolic acids and derivatives	-0.54034	DOWN
NP2896	0.02207	0.17613	1.01756	10.71_883.8142m/z	HMDB0049407	TG(18:1(11Z)/18:2(9Z,12Z)/O-18:0)	Fatty Acyls	Lineolic acids and derivatives	0.10787	UP
ID is given by PubChem or HMDB database. Clafssification (Class & Subclass) is given by HMDB database.
https://pubchem.ncbi.nlm.nih.gov/; https://hmdb.ca/

## Sheet: TableS4
Table S4. Pathway analysis by Metaboanalyst
Pathways	p value	Impact value
Sphingolipid metabolism	0.041727	0.46248
Nitrogen metabolism	0.052121	0
D-Glutamine and D-glutamate metabolism	0.052121	0.5
Glyoxylate and dicarboxylate metabolism	0.14677	0.04233
Glycerophospholipid metabolism	0.19863	0.22955
Arginine biosynthesis	0.22707	0.11675
Riboflavin metabolism	0.23435	0.5
Pyrimidine metabolism	0.24071	0.06666
Histidine metabolism	0.27631	0.22131
Linoleic acid metabolism	0.28388	0

## Sheet: TableS5
Table S5. Smoking-associated enzymes predited by PICRUSt2
	Metacyc ID	pathway	trend	pathway class
Current vs. Never	PWY-6339	syringate degradation	DOWN	aromatic compound degradation
	PWY-7090	UDP-2,3-diacetamido-2,3-dideoxy-&alpha;-D-mannuronate biosynthesis	UP	sugar nucleotide biosynthesis
	PWY-7332	superpathway of UDP-N-acetylglucosamine-derived O-antigen building blocks biosynthesis	UP	sugar nucleotide biosynthesis
	P184-PWY	protocatechuate degradation I (meta-cleavage pathway)	DOWN	protocatachuate degradation
	PWY-5178	toluene degradation IV (aerobic) (via catechol)	DOWN	toluene degradation
Current vs. Former	P184-PWY	protocatechuate degradation I (meta-cleavage pathway)	DOWN	protocatachuate degradation
	PWY-7373	superpathway of demethylmenaquinol-6 biosynthesis II	DOWN	quinol and quinone biosynthesis
	DENITRIFICATION-PWY	nitrate reduction I (denitrification)	DOWN	denitrification
	PWY-6339	syringate degradation	DOWN	aromatic compound degradation
	PWY-7031	protein N-glycosylation (bacterial)	DOWN	L-methionine salvage
	PWY-6895	superpathway of thiamin diphosphate biosynthesis II	UP	thiamine biosynthesis
	PWY-7371	1,4-dihydroxy-6-naphthoate biosynthesis II	UP	quinol and quinone biosynthesis
Former vs. Never	P184-PWY	protocatechuate degradation I (meta-cleavage pathway)	UP	protocatachuate degradation
	PWY-7332	superpathway of UDP-N-acetylglucosamine-derived O-antigen building blocks biosynthesis	UP	sugar nucleotide biosynthesis → UDP-sugar biosynthesis
	PWY-4361	S-methyl-5-thio-&alpha;-D-ribose 1-phosphate degradation	UP	L-methionine salvage
	PWY-7090	UDP-2,3-diacetamido-2,3-dideoxy-&alpha;-D-mannuronate biosynthesis	UP	sugar nucleotide biosynthesis → UDP-sugar biosynthesis

## Sheet: TableS6
Table S6. Smoking associated enzymes predited by PICRUSt2
	KEGG ID	Enzyme	trend	p value
Current vs. Never	K15856	rmd; GDP-4-dehydro-6-deoxy-D-mannose reductase [EC:1.1.1.281]	UP	0.05
	K13607	fldA; cinnamoyl-CoA:phenyllactate CoA-transferase [EC:2.8.3.17]	UP	0.049
	K18575	TMEM86B; alkenylglycerophosphocholine hydrolase [EC:3.3.2.2]	UP	0.048
	K08643	zmpB; zinc metalloprotease ZmpB [EC:3.4.24.-]	DOWN	0.047
	K03608	minE; cell division topological specificity factor	UP	0.046
	K17835	griH; 3-amino-4-hydroxybenzoic acid synthase [EC:4.1.99.20]	UP	0.045
	K00712	tagE; poly(glycerol-phosphate) alpha-glucosyltransferase [EC:2.4.1.52]	DOWN	0.044
	K02278	cpaA, tadV; prepilin peptidase CpaA [EC:3.4.23.43]	UP	0.044
	K12292	comA; ATP-binding cassette, subfamily C, bacterial, competence factor transporting protein [EC:3.4.22.-]	DOWN	0.044
	K18474	fabM; trans-2-decenoyl-[acyl-carrier protein] isomerase [EC:5.3.3.14]	DOWN	0.043
	K12293	comB; competence factor transport accessory protein ComB	DOWN	0.041
	K12294	comD; two-component system, LytTR family, sensor histidine kinase ComD [EC:2.7.13.3]	DOWN	0.041
	K06310	yndD; spore germination protein	UP	0.041
	K00692	sacB; levansucrase [EC:2.4.1.10]	DOWN	0.04
	K00395	aprB; adenylylsulfate reductase, subunit B [EC:1.8.99.2]	UP	0.039
	K00394	aprA; adenylylsulfate reductase, subunit A [EC:1.8.99.2]	UP	0.039
	K19075	cst2, cas7; CRISPR-associated protein Cst2	UP	0.038
	K19090	cas5t; CRISPR-associated protein Cas5t	UP	0.038
	K10942	flrB, fleS; two-component system, sensor histidine kinase FlrB [EC:2.7.13.3]	UP	0.038
	K00533	E1.12.7.2L; ferredoxin hydrogenase large subunit [EC:1.12.7.2]	UP	0.037
	K04086	clpL; ATP-dependent Clp protease ATP-binding subunit ClpL	DOWN	0.035
	K05967	K05967; uncharacterized protein	UP	0.034
	K02103	araR; GntR family transcriptional regulator, arabinose operon transcriptional repressor	UP	0.031
	K15654	srfAA, lchAA; surfactin family lipopeptide synthetase A	UP	0.03
	K02203	thrH; phosphoserine / homoserine phosphotransferase [EC:3.1.3.3 2.7.1.39]	UP	0.027
	K00897	aphA; kanamycin kinase [EC:2.7.1.95]	DOWN	0.026
	K01101	E3.1.3.41; 4-nitrophenyl phosphatase [EC:3.1.3.41]	DOWN	0.024
	K12270	asp3; accessory secretory protein Asp3	DOWN	0.022
	K12268	asp1; accessory secretory protein Asp1	DOWN	0.022
	K12269	asp2; accessory secretory protein Asp2	DOWN	0.022
	K00096	araM, egsA; glycerol-1-phosphate dehydrogenase [NAD(P)+] [EC:1.1.1.261]	UP	0.021
	K00786	E2.4.-.-; glycosyltransferase [EC:2.4.-.-]	UP	0.018
	K13015	wbpA; UDP-N-acetyl-D-glucosamine dehydrogenase [EC:1.1.1.136]	UP	0.015
	K13019	wbpI, wlbD; UDP-GlcNAc3NAcA epimerase [EC:5.1.3.23]	UP	0.015
	K00709	ABO; histo-blood group ABO system transferase [EC:2.4.1.40 2.4.1.37]	UP	0.013
	K00066	algD; GDP-mannose 6-dehydrogenase [EC:1.1.1.132]	UP	0.013
	K09726	K09726; uncharacterized protein	UP	0.012
	K10794	prdB; D-proline reductase (dithiol) PrdB [EC:1.21.4.1]	UP	0.01
	K10796	prdE; D-proline reductase (dithiol)-stabilizing protein PrdE	UP	0.00969
	K10795	prdD; D-proline reductase (dithiol)-stabilizing protein PrdD	UP	0.00969
	K08981	K08981; putative membrane protein	UP	0.00906
	K09696	natB; sodium transport system permease protein	UP	0.00786
	K00952	nadM; nicotinamide-nucleotide adenylyltransferase [EC:2.7.7.1]	UP	0.00756
	K09697	natA; sodium transport system ATP-binding protein [EC:3.6.3.7]	UP	0.00728
	K10793	prdA; D-proline reductase (dithiol) PrdA [EC:1.21.4.1]	UP	0.00665
	K06331	cotI; spore coat protein I	UP	0.00645
	K09167	K09167; uncharacterized protein	UP	0.00633
	K07455	recT; recombination protein RecT	UP	0.00478
Current vs. Former	K08697	ccmL; carbon dioxide concentrating mechanism protein CcmL	UP	0.047
	K14274	xylC; xylonolactonase [EC:3.1.1.-]	UP	0.047
	K19647	hgd; 2-hydroxymethylglutarate dehydrogenase [EC:1.1.1.291]	UP	0.047
	K15358	ena; enamidase [EC:3.5.2.18]	UP	0.047
	K05306	phnX; phosphonoacetaldehyde hydrolase [EC:3.11.1.1]	UP	0.047
	K09004	K09004; uncharacterized protein	UP	0.046
	K09952	csn1, cas9; CRISPR-associated endonuclease Csn1 [EC:3.1.-.-]	UP	0.046
	K14587	sgcE; protein sgcE [EC:5.1.3.-]	UP	0.045
	K18149	pbp5, pbp4, pbp3; penicillin-binding protein	UP	0.041
	K15669	hddC; D-glycero-alpha-D-manno-heptose 1-phosphate guanylyltransferase [EC:2.7.7.71]	DOWN	0.037
	K02103	araR; GntR family transcriptional regulator, arabinose operon transcriptional repressor	UP	0.036
	K12069	traA; conjugal transfer pilus assembly protein TraA	DOWN	0.036
	K13990	FTCD; glutamate formiminotransferase / formiminotetrahydrofolate cyclodeaminase [EC:2.1.2.5 4.3.1.4]	UP	0.035
	K07102	amgK; N-acetylmuramate 1-kinase [EC:2.7.1.221]	DOWN	0.032
	K02172	blaR1; bla regulator protein blaR1	UP	0.031
	K13004	wbtD; galacturonosyltransferase [EC:2.4.1.-]	UP	0.029
	K00244	frdA; fumarate reductase flavoprotein subunit [EC:1.3.5.4]	DOWN	0.028
	K18009	budC; meso-butanediol dehydrogenase / (S,S)-butanediol dehydrogenase / diacetyl reductase [EC:1.1.1.- 1.1.1.76 1.1.1.304]	UP	0.028
	K03271	gmhA, lpcA; D-sedoheptulose 7-phosphate isomerase [EC:5.3.1.28]	DOWN	0.026
	K18014	kal; 3-aminobutyryl-CoA ammonia-lyase [EC:4.3.1.14]	UP	0.023
Former vs. Never	K00162	PDHB, pdhB; pyruvate dehydrogenase E1 component beta subunit [EC:1.2.4.1]	DOWN	0.049
	K13015	wbpA; UDP-N-acetyl-D-glucosamine dehydrogenase [EC:1.1.1.136]	UP	0.048
	K06606	iolI; 2-keto-myo-inositol isomerase [EC:5.3.99.11]	DOWN	0.048
	K13019	wbpI, wlbD; UDP-GlcNAc3NAcA epimerase [EC:5.1.3.23]	UP	0.048
	K09167	K09167; uncharacterized protein	UP	0.046
	K01692	paaF, echA; enoyl-CoA hydratase [EC:4.2.1.17]	DOWN	0.043
	K06605	iolH; myo-inositol catabolism protein IolH	DOWN	0.04
	K13018	wbpD, wlbB; UDP-2-acetamido-3-amino-2,3-dideoxy-glucuronate N-acetyltransferase [EC:2.3.1.201]	UP	0.04
	K00863	DAK, TKFC; triose/dihydroxyacetone kinase / FAD-AMP lyase (cyclizing) [EC:2.7.1.28 2.7.1.29 4.6.1.15]	DOWN	0.034
	K08981	K08981; putative membrane protein	UP	0.016

## Sheet: TableS7
Table S7. Multi-omics analysis of statins associated gut microbiota, serum metabolic features and ACS phenotypes
Group	Annotation	Source	Target	p value	Spearman correlation coefficient （Rho）	Trend in smokers
Bacteroides	Bacteroides_nordii	OTU152	LPN655	0.00150783	-.295**	depleted
			LPN4452	0.0168484	-.224*
			LPN4564	0.00451736	-.265**
			LPN4597	0.0131024	-.233*
			LPN4600	0.0122467	-.235*
Unassigned	Uncultured clone 218002-1-48	OTU17	LPN4896	0.0126196	-.234*	ENRICHED
Enterococcus	Enterococcus_faecium	OTU19	PP4342	0.0401292	.193*	ENRICHED
			LPN4423	0.0362945	.197*
			LPN4896	0.0344506	.199*
Fusicatenibacter	Fusicatenibacter_saccharivorans	OTU27	PP10756	0.0044119	.266**	depleted
Akkermansia	Akkermansia_muciniphila	OTU29	PP553	0.0225176	.215*	depleted
			LPN655	0.0358355	-.198*
			LPN4452	0.0143468	-.230*
			NP1132	0.0242474	-.212*
Bifidobacterium	Bifidobacterium_faecale	OTU397	NP1132	0.00803649	-.248**	depleted
Unassigned	Ruthenibacterium_lactatiformans	OTU75	PP2425	0.00143671	.296**	depleted
			PP6450	0.000420071	.326**
			PP6628	0.00627734	.256**
			PP13250	0.00169	.292**
Haemophilus	Haemophilus_parainfluenzae	OTU98	PP6295	0.00991392	.242**	ENRICHED
			PP6450	0.0457851	-.188*
			PP8242	0.0340534	.200*
			PP10756	0.0129195	.233*
Ruminococcus	Ruminococcus_bromii	OTU99	PP13250	0.044238	.190*	ENRICHED
Glycerophospholipids	LysoPE(P-16:0/0:0)	LPN4423	no. of vessels	0.0317923	-.202*	down
	LysoPC(16:0/0:0)	LPN4452	no. of vessels	0.0144254	-.230*	down
	LysoPC(17:0/0:0)	LPN4453	no. of vessels	0.0355955	-.198*	down
	13RRH2218G	LPN4564	no. of vessels	0.0159235	-.226*	down
Organonitrogen compounds	(3a,5b,7a,12a)-24-[(carboxymethyl)amino]-1,12-dihydroxy-24-oxocholan-3-yl-b-D-Glucopyranosiduronic acid	LPN4597	no. of vessels	0.0261046	-.209*	down
	Lomitapide	LPN4600	no. of vessels	0.0161678	-.226*	down
Prenol lipids	Assamsaponin J	LPN655	no. of vessels	0.0122012	-.235*	down
	calcium silicate	NP1132	cTnI	0.0108763	.239*	UP
Coumarins and derivatives	Urolithin B	NP6449	cTnI	0.0290834	.205*	UP
Fatty Acyls	Hexadecanedioic acid	PP10756	cTnI	0.0463134	-.188*	down
Organonitrogen compounds	Sphinganine	PP11445	no. of vessels	0.254947	.235*	UP
Carboxylic acids and derivatives	L-Histidine	PP11995	ACS reocurrence	0.0443194	.195*	UP
Fatty Acyls	S-(3-Methylbutanoyl)-dihydrolipoamide-E	PP12572	no. of vessels	0.0341343	-.200*	UP
Steroids and steroid derivatives	TetraHCA	LPN4896	no. of vessels	0.0432626	-.191*	down
	Glucoconvallatoxoloside	PP6628	no. of vessels	0.0336264	.200*	UP
	Estrone	PP12921	ACS reocurrence	0.00898349	.251**	UP
			Composite endpoint	0.0263279	.215*
Ergoline and derivatives	Methysergide	PP13250	no. of vessels	0.0306545	.203*	UP
Benzene and substituted derivatives	N-Acetylarylamine	PP13266	ACS reocurrence	0.0338876	.205*	UP
Prenol lipids	Erinacine P	PP2425	no. of vessels	0.0154963	.227*	UP
Pyrimidine nucleotides	Cotinine glucuronide	PP3613	no. of vessels	0.0247479	-.211*	down
Heteroaromatic compounds	2-(Methylthiomethyl)furan	PP4342	no. of vessels	0.0441531	.190*	UP
Homogeneous transition metal compounds	Chromium	PP4423	cTnI	0.0165707	-.225*	down
Pyrrolidines	N-(3-acetamidopropyl)pyrrolidin-2-one	PP553	Composite endpoint	0.0435803	.196*	UP
			Gensini	0.00979498	.242**
			no. of vessels	1.33026e-05	.397**
Carboxylic acids and derivatives	Tuftsin	PP6295	no. of vessels	0.00265458	-.280**	down
Benzodioxoles	Dipiperamide C	PP6450	no. of vessels	0.0418505	.192*	UP
Pteridines and derivatives	Riboflavin	PP8242	Gensini	0.0161716	-.226*	down
			no. of vessels	0.0101568	-.241*
